# Supplementary material for: A Positively Selected MAGEE2 LoF Allele Is Associated with Sexual Dimorphism in Human Brain Size and Shows Similar Phenotypes in Magee2 Null Mice
Source: Mol Biol Evol. 2021 Aug 31;38(12):5655–63. doi: 10.1093/molbev/msab243 (PMC8662591; doi:10.1093/molbev/msab243)
Supplement: msab243_Supplementary_Data [file msab243_supplementary_data.zip]

Archive with 3 entries (3 files):
- Supplementary File 1.xlsx
- Supplementary File 2.xlsx
- Supplementary Material.pdf
