# Supplementary material for: A Positively Selected MAGEE2 LoF Allele Is Associated with Sexual Dimorphism in Human Brain Size and Shows Similar Phenotypes in Magee2 Null Mice
Source: Mol Biol Evol. 2021 Aug 31;38(12):5655–63. doi: 10.1093/molbev/msab243 (PMC8662591; doi:10.1093/molbev/msab243)
Supplement: msab243_Supplementary_Data [file msab243_supplementary_data.zip › Supplementary File 1.xlsx]

## Sheet: SD1
Supplementary File 1
Sex	Barcode	Genotype	4_TB_area	4_TB_width	4_TB_height_CS1	4_TB_height_CS2	4_TCTX_area	4_M2_length	4_M1_length	4_Pons_height	4_TC_area	4_IGL_area	4_Folia	4_Med_area	4_LV_area	4_cc_area	4_cc_length	4_cc_height	4_TTh_area	4_HP_area	4_Rad_length	4_Or_length	4_TILpy_area	4_TILpy_length	4_Mol_length	4_DG_area	4_DG_length	4_fi_area	4_aca_area	4_sm_area	4_f_area	4_och_area	4_VMHvl_area	4_Pn_area	4_SN_area	4_fp_area	4_RSC_area	4_RSC_height	4_DS_area	4_InfC_area	4_SupC_area	4_CPu_area	X4_RSC_avgcellarea	X4_RSC_cellarea	X4_RSC_cellcount	X4_RSC_celldens	X4_RSC_cellcirc	X1_TBA	X1_LV_L
Male	M02813068	HEMI (Magee2 ko)	0.482899	0.73577		0.6845		0.156714	0.1559	0.26398			8						0.0388263	0.0239316	0.03586	0.01851	0.00219169	0.234184	0.0149858		0.154352		0.00166066	0.004006	0.00117602		0.00387348	0.004368	0.002407	0.006176	0.009416	0.0908614	0.0009186	0.00844823	0.06173		9.2241e-07	0.00167417	1815	192757	0.803727
Male	M02830809	HEMI (Magee2 ko)	0.421427	0.705399	0.592053	0.647027	0.0399253		0.154533	0.3001			8				0.587706	0.0204851			0.0284846	0.0137977			0.0136073			0.00723722	0.0014464			0.000841015		0.001614			0.007951	0.08536	0.001066	0.01258	0.0569808		1.14809e-06	0.00202179	1761	221482	0.784475
Male	M02830811	HEMI (Magee2 ko)	0.453004	0.721641	0.592516	0.660341	0.0426186	0.141788	0.154634	0.256885			8	0.00133916	0.0142806	0.0140817	0.63159	0.0216144	0.0394522	0.0210199	0.0294338	0.0156404	0.0015602	0.203432	0.0136505	0.00171237	0.172306	0.00654682	0.00173693	0.00374039	0.00118487	0.000918051	0.00134464	0.00328685	0.00133717		0.009288	0.0911808	0.00110878	0.00968663	0.0606558		1.14064e-06	0.00201779	1769	190461	0.808513
Male	M02538542	WT	0.3993	0.6364	0.5113	0.6281	0.03266	0.1208	0.1253	0.2515	0.08211	0.03705	8	0.0008377	0.01427	0.01476	0.6398	0.02462	0.04368	0.02035	0.03088	0.01831	0.001429	0.2119	0.01476	0.001412	0.1465	0.005453	0.001616	0.001382	0.0006785	0.001187	0.003666	0.003613	0.002881	0.002207	0.005688		0.001089	0.009968	0.05614
Male	M02538544	WT	0.4136	0.6553	0.5645	0.6246	0.04194	0.1181	0.1433						0.01005	0.01413	0.6149	0.01945	0.04001	0.02412	0.03771	0.01777	0.001938	0.2255	0.01235	0.001714	0.199	0.005463	0.001507	0.0014		0.0009981	0.002524	0.002413	0.003953	0.002822	0.006921	0.07861	0.001214				8.9289e-07	0.00142416	1595	230458	0.796497
Male	M02533349	WT	0.3782	0.6197	0.5301	0.6014	0.04182	0.09991	0.1456	0.2677	0.07603	0.03672	8	0.002979	0.003546	0.01255	0.575	0.02275	0.03333	0.01773	0.02924	0.01271	0.001508	0.2025	0.01175	0.001368	0.1467	0.006001	0.001528	0.002952	0.001043	0.0009216		0.001254	0.002443	0.002178	0.005453	0.07433	0.000925	0.009722	0.04917		8.11815e-07	0.00108215	1333	244453	0.80289
Male	M02533352	WT	0.3688	0.6098	0.52	0.6203	0.03573	0.1148	0.1444	0.2462	0.07386	0.03265	8	0.00157	0.004708	0.01438	0.5679	0.02616	0.03788	0.01857	0.0276	0.01383	0.00154	0.2137	0.01394	0.001392	0.1581	0.005204	0.001475	0.003111	0.0005482			0.003855	0.001018	0.002636	0.006592	0.08284	0.001065	0.007696	0.05189	0.001555	9.15859e-07	0.00133441	1457	221025	0.795347
Male	M02541205	WT		0.6145	0.5164	0.5759	0.03314	0.1121	0.1303	0.2498	0.07484	0.03626	8	0.001922	0.006947	0.01185	0.5166	0.01752	0.03446	0.01554	0.02542	0.01163	0.001614	0.2044	0.01075	0.001492	0.1487	0.004567	0.001211	0.001206	0.001096			0.001975	0.001681	0.00223	0.005634	0.0798	0.0007636	0.007309	0.04774		8.41686e-07	0.001159	1377	244409	0.791452
Male	M02541168	WT	0.3826	0.6524	0.5277	0.6063	0.03529	0.1445	0.1331	0.2749	0.07432	0.03823	8	0.003237	0.008069	0.01232	0.5545	0.02396	0.03395	0.0188	0.02605	0.01321	0.001413	0.2015	0.01093	0.001788	0.1807	0.006472	0.001496	0.004427	0.00128	0.0008211		0.002769	0.002078	0.002831	0.005811	0.09046	0.0007527	0.01106	0.0558		8.9814e-07	0.00116399	1296	223025	0.811221
Male	M02541169	WT	0.3873	0.6519	0.5524	0.6197	0.03493	0.1273	0.1443		0.06852	0.02984	8	0.004093	0.005452	0.01215	0.5566	0.0197	0.03963	0.02028	0.03006	0.01356	0.001559	0.2073	0.01348	0.001959	0.2119	0.005757	0.001388	0.001257	0.001177			0.00292	0.00259	0.002914	0.007319	0.08235	0.001399	0.01196	0.04984		9.17857e-07	0.00148417	1617	220932	0.795929
Male	M02551520	WT	0.3804	0.6106	0.5343	0.6265	0.03711	0.1045	0.1383	0.2657	0.08427	0.04007	8	0.001016	0.01317	0.01108	0.5617	0.01536	0.04512	0.01939	0.02733	0.01338	0.001535	0.2044	0.01312	0.002091	0.1748	0.005501	0.001331	0.0007643	0.0009603		0.002272	0.003493	0.00279	0.003956	0.006201	0.07297	0.0009889	0.008402	0.05411	0.002599	8.82162e-07	0.00135324	1534	247379	0.782595
Male	M02552981	WT	0.3916	0.6748	0.5513	0.6162	0.03954	0.1392	0.1369	0.2707	0.07593	0.03809	8	0.004556	0.007288	0.01198	0.5485	0.0222	0.04036	0.01901	0.02706	0.01248	0.001535	0.2001	0.01448	0.001384	0.1829	0.005014	0.00124	0.00103	0.001207		0.003366	0.002984	0.00191	0.002996	0.006655	0.06996	0.0009345	0.01303	0.05469		9.68432e-07	0.00145555	1503	225845	0.793958
Male	M02553788	WT	0.3842	0.6404	0.5465	0.6091	0.03495	0.1274	0.1394	0.2705	0.06452	0.03192	8	0.003942	0.01375	0.01303	0.5778	0.02017	0.03824	0.01997	0.03225	0.01121	0.001816	0.2107	0.0153	0.001536	0.1793	0.004544	0.001396	0.001215	0.001015	0.0008594	0.003034	0.003234	0.002372	0.002761	0.006136	0.08089	0.001347	0.01002	0.04982		9.12737e-07	0.0012824	1405	228977	0.787312
Male	M02557078	WT	0.3993	0.6567	0.5572	0.6281	0.03877	0.1232	0.1375	0.283	0.07355	0.03535	8	0.004149	0.01632	0.01206	0.5654	0.01945	0.04084	0.01923	0.0291	0.01486	0.001678	0.2083	0.01257	0.001798	0.1977	0.005105	0.001636	0.00153		0.0007636	0.003111	0.001536	0.003438	0.003783	0.007164	0.08818	0.001106	0.01006	0.05537		8.9874e-07	0.00155302	1728	241206	0.813179
Male	M02557079	WT	0.4077	0.6598	0.5484	0.663	0.03911	0.1582	0.1449	0.2692	0.07035	0.03782	8	0.004349	0.007104	0.01357	0.5925	0.02148	0.03999	0.0225	0.03238	0.01511	0.001711	0.2222	0.01684	0.001748	0.2164	0.005907	0.001618	0.002346	0.001045		0.001983	0.002041	0.003011	0.002942	0.006365	0.07902	0.0012	0.01256	0.05289		9.21033e-07	0.00127103	1380	216811	0.804912
Male	M02560934	WT	0.3817	0.6619	0.5263	0.5929	0.03566	0.1262	0.1308	0.2507	0.07731	0.03375	8	0.001626	0.01431	0.01416	0.6035	0.02155	0.03506	0.0209	0.03352	0.01123	0.001695	0.2117	0.01694	0.001824	0.1648	0.005309	0.0015	0.003455	0.001248	0.0007841	0.00328	0.003124	0.001626	0.002591	0.005556	0.07105	0.0009132	0.00811	0.04782	0.002177	8.21662e-07	0.00118484	1442	259539	0.81208
Male	M02564646	WT	0.3893	0.6505	0.5561	0.6136	0.03494	0.1142	0.1339	0.2707	0.06805	0.03554	8	0.003572	0.0126054	0.013	0.5767	0.02268	0.03687	0.02175	0.03097	0.01302	0.001708	0.214	0.01558	0.00185	0.2048	0.005991	0.00166	0.00115		0.0008198		0.002329	0.003378	0.002418	0.005272	0.07215	0.001135	0.01167	0.05302	0.002947	9.351e-07	0.0011642	1245	236153	0.799234
Male	M02567678	WT	0.3917	0.6822	0.5498	0.6022	0.0377	0.1476	0.1476	0.2523	0.06007	0.03272	8	0.004626	0.008081	0.01379	0.592	0.0198	0.03318	0.02002	0.03143	0.01243	0.001784	0.2116	0.01312	0.001854	0.1845	0.005328		0.004514		0.000763		0.002318	0.002189	0.003039	0.007008	0.07297	0.0008985	0.01083	0.05447		8.41777e-07	0.00144449	1716	244863	0.795929
Male	M02574216	WT	0.388571	0.642414	0.529535	0.615526	0.0403	0.132235	0.137008		0.07594	0.0398718	8		0.00464571	0.012	0.578963			0.0174297			0.002045			0.00142939		0.00582265	0.00142635			0.000955599					0.006515	0.09656				0.00124874	9.69379e-07	0.00127667	1317	202149	0.753099
Male	M02574294	WT	0.394839	0.681203	0.557928	0.601141	0.03961	0.145631	0.133662			0.0341952	8		0.00994762	0.01243	0.554432	0.0185835	0.0352337	0.0185965	0.02904	0.0125381	0.00200652	0.208774	0.0125712	0.002051	0.20491	0.00550402		0.00164858	0.00130731	0.000786433						0.0797996	0.0008697			0.0002768		0.000852351	1129		0.801102
Male	M02577440	WT	0.397213	0.608882	0.568742	0.643816	0.0343931	0.126345	0.13637	0.26557	0.0736515	0.0369912	8	0.00293768	0.0175032	0.013482	0.576674	0.0252564	0.0414519	0.0207674	0.0292416	0.0149533	0.00210933	0.225597	0.0142109	0.00197313	0.201482	0.00609888	0.00141197	0.00130491	0.000982152		0.001305	0.00253433	0.000770205	0.003515	0.006394	0.07953	0.00102181	0.0108694	0.054531	0.000258565	9.39647e-07	0.00137752	1466	229277	0.787765
Male	M02581695	WT
Male	M02581696	WT	0.416769	0.688327	0.546896	0.628224	0.04096	0.143401	0.159599	0.262576	0.0787496	0.0419719	8	0.00285051	0.00522156	0.0123679	0.538305	0.0232356	0.0334926	0.0167543	0.0251423	0.01138	0.0020863	0.201954	0.0116147	0.00190911	0.149913	0.00605457	0.00145277	0.004816	0.001234	0.00109215		0.00306848	0.000311799	0.00358463	0.007043	0.0920975	0.001085	0.0111721	0.0540167	0.000238072	7.54162e-07	0.0012602	1671	237257	0.783169
Male	M02586989	WT	0.384129	0.625826	0.545129	0.618563	0.0415178	0.103826	0.154498	0.267053	0.0823801	0.0416376	8	0.00147617	0.00509058	0.0119804	0.557118	0.02107	0.03538		0.0236393	0.0119455	0.00163274				0.120941	0.0042906	0.00157862	0.00173711	0.000900141	0.000812413	0.002942					0.103302			0.0439712			0.000949813	1062		0.804859
Male	M02587160	WT	0.397068	0.634391	0.541618	0.63913	0.036399	0.125188	0.144211	0.262529	0.0766358	0.0399634	8	0.00282053	0.0136954	0.0164718	0.620217	0.0249708	0.0439178	0.0223187	0.0348	0.0154937	0.001869	0.233788	0.0169437	0.002125	0.21934	0.00520083	0.00154919	0.00143933	0.00120769		0.001813	0.00319574	0.000475389	0.00361523	0.006044	0.07944	0.00134505	0.0124007	0.05123	0.000509956	7.8373e-07	0.00111838	1427	236102	0.780347
Male	M02590919	WT	0.429748	0.687524	0.586472	0.643691	0.0437136	0.132249	0.132271	0.256786	0.0760843	0.0407812	8	0.002927		0.0132427	0.616582	0.02216	0.0398748	0.0198795	0.025279	0.014311	0.00169432	0.217695	0.01175	0.00180174	0.189616	0.00516118		0.000765202					0.005411	0.00320181	0.006662	0.0929173	0.00105034	0.0117313	0.0542144	0.00171193	1.02577e-06	0.00145249	1416	212549	0.795524
Male	M02595450	WT	0.382975	0.636632	0.539334	0.621637	0.0428629	0.110187	0.142929	0.264101	0.0806499	0.0411815	8	0.00119438	0.0116297	0.0149151	0.579634	0.0221555	0.039656	0.0187455	0.0265999	0.0113545	0.001867	0.213266	0.0135277	0.00187192	0.16587	0.00575851	0.00162623	0.00206782	0.00121205	0.00092808	0.00243	0.00364141		0.002991	0.007699	0.0789933	0.00100954	0.00908515	0.0494858	0.00043076	9.90267e-07	0.00166365	1680	218210	0.741164
Male	M02595451	WT	0.42318	0.659972	0.534268	0.644225	0.0386466	0.133286	0.138829	0.281221	0.079488	0.0392311	8	0.000650595	0.0150636	0.01485	0.640871	0.0236153	0.0415926	0.0239198	0.0358916	0.0140476	0.001978	0.232136	0.01738	0.002022	0.195687	0.00589505	0.00147552	0.00515161	0.00138131	0.00120941	0.002632	0.00295824	0.000990289	0.004455	0.00638913	0.0814	0.001243	0.010282	0.04519	0.000776991	1.22275e-06	0.00156511	1280	200340	0.731572
Male	M02600202	WT	0.412805	0.703141	0.552554	0.615745	0.0412605	0.140052	0.144295	0.260251	0.0618097	0.0356939	8	0.00406496	0.00654462	0.0145727	0.584446	0.0207057	0.0383631	0.0211458	0.0302437	0.01425	0.001649	0.214342	0.013801	0.001926	0.218465	0.006073	0.00156647	0.003394	0.00148543	0.00099189		0.00146657	0.00147239	0.00438824	0.006646	0.07813	0.00117851	0.0117323	0.0526	0.000431028	9.37808e-07	0.00135138	1441	216822	0.796236
Male	M02600203	WT	0.404829	0.640458	0.545166	0.639116	0.0391939	0.116025	0.134457	0.263915	0.0763595	0.0374915	8	0.00261187	0.0133234	0.01433	0.618601	0.02476	0.0435094	0.0219574	0.0300615	0.0144867	0.001676	0.236174	0.015304	0.001895	0.230206	0.00534101	0.001567	0.0015778	0.00145036		0.00156569		0.000309714		0.00700132	0.07798	0.00129245	0.010469	0.0535241	0.000971041	1.09146e-06	0.0015848	1452	207389	0.800966
Male	M02602140	WT	0.42447	0.7258	0.539759	0.603538	0.0421204	0.151594	0.143931	0.244407	0.0587731	0.0391264	8	0.00283102	0.00318143	0.0135059	0.617347	0.0265	0.0411531	0.0220143	0.0327944	0.0165433	0.00171589	0.232276	0.0158506	0.00156227	0.202965	0.00441167	0.00131278	0.00104915	0.00067873		0.00191	0.00333194	0.00226793	0.002345	0.006144	0.08435	0.001417	0.011031	0.0509314	0.0024018	8.7878e-07	0.00130059	1480	240885	0.774794
Male	M02600255	WT	0.405018	0.664632	0.566738	0.625756	0.039474	0.114677	0.138829	0.272945	0.0797195	0.0379777	8	0.00273439	0.0190568	0.0132526	0.62285	0.02439	0.0397067	0.0223619	0.0308813	0.0155635	0.00175717	0.24393	0.0140742	0.00162779	0.21173	0.00448271	0.00168049	0.000774811	0.000678764			0.00343372	0.00216408	0.00378491	0.006381	0.07057	0.0012172	0.0103777	0.0509007	0.00241787	8.56739e-07	0.00123285	1439	225513	0.791581
Male	M02603404	WT	0.361039	0.633452	0.521991	0.603994	0.0351618	0.108359	0.136279	0.251562	0.076936	0.0373654	8	0.00201185	0.0073917	0.0117784	0.582514		0.036209	0.0194515	0.0296971	0.0108786	0.00184888	0.231087	0.013391	0.00132339	0.17854	0.004227	0.00141973	0.00101663	0.000679708	0.000875705	0.002033	0.0039495	0.0015839	0.002613	0.005592	0.0776133	0.00106055	0.00933576	0.0468369	0.00258589	9.04005e-07	0.00117521	1300	232475	0.807743
Male	M02607904	WT	0.388315	0.662992	0.537454	0.612516	0.0386177	0.125121	0.138829	0.246534	0.0815855	0.0414595	8	0.00219256	0.01074	0.0116166	0.571925		0.037521	0.0186242	0.0300615	0.012553	0.00162895	0.21648	0.0129811	0.00162507	0.183586	0.004823	0.0013352	0.00113571	0.00101468	0.000823066	0.0005821	0.00294471	0.00201993	0.00343786	0.006337	0.0805284	0.000797991	0.00825846	0.051962	0.00122533	8.18044e-07	0.00112154	1371	216348	0.77223
Male	M02610984	WT	0.376424	0.635117	0.535249	0.603133	0.0347405	0.120988	0.128991	0.24276	0.0693728	0.0403993	8	0.00388484	0.0197104	0.011244	0.578175	0.01755	0.0339318	0.0191663	0.0284218	0.0144416	0.00174563	0.221193	0.0122068	0.00151964	0.197153	0.00448004	0.00123767	0.000733408	0.00114839	0.000738993	0.00203	0.00307811	0.00162075	0.00274942	0.006253	0.0841722	0.00110845	0.00986624	0.0474453		8.73931e-07	0.0012069	1381	220854	0.72781
Male	M02612616	WT	0.354042	0.6185	0.517997	0.607315	0.0358989	0.124246	0.145753	0.26112	0.0720084	0.0405924	8	0.00189	0.00962925	0.0106444	0.561768	0.01755	0.0328045	0.0168752	0.0253245	0.0119	0.00148938	0.203355	0.0122068	0.00167811	0.181361	0.00463815	0.00134797	0.000981727		0.0010577		0.00249057	0.00223868	0.00318867		0.073514	0.000824572	0.0107895	0.0510744
Male	M02615462	WT	0.347824	0.610522	0.522908	0.58391	0.0334456	0.129632	0.135823	0.255679	0.0697331	0.0398024	8	0.00264346	0.00677677	0.0110424	0.527399	0.02062	0.0350964		0.0240492				0.0128445	0.00144605	0.172254	0.00429602	0.00144835	0.000993677				0.00227358	0.00219925	0.00352807	0.0070246	0.0795263	0.000887376	0.00753895	0.0455964	0.000560759	9.64082e-07	0.00167557	1738	247416	0.812362
Male	M02615463	WT	0.379388	0.627722	0.545502	0.62795	0.0337887	0.130092	0.138829	0.2544	0.068333	0.0369281	8	0.0038894	0.0109185	0.0110588	0.572907	0.02079	0.0332431	0.0197654	0.029105	0.0125199	0.00148827	0.20831	0.0135277	0.00143101	0.198623	0.004789	0.00137749	0.000678035	0.000631793	0.000933737		0.00286061	0.00195942	0.00324977	0.00652766	0.0789797	0.0010124	0.00933343	0.0532375		9.87009e-07	0.00155553	1576	241434	0.81271
Male	M02620885	WT	0.394831	0.659166	0.559309	0.621299	0.0396076	0.145888	0.143931	0.245216	0.0784814	0.0388141	8	0.00230046	0.0117563	0.0118814	0.559262	0.01991	0.0373102	0.018414	0.0291505	0.0142247	0.00166308	0.208812	0.0144842	0.00176599	0.163052	0.00499206	0.00148459	0.00170131	0.000773093		0.003144	0.00391417	0.00267826	0.00261811	0.006583	0.09059	0.000782035	0.0073442	0.0590656	0.000386621	9.00235e-07	0.00132154	1468	222999	0.811887
Male	M02620886	WT	0.414356	0.667365	0.575403	0.628672	0.041739	0.124914	0.151947	0.252632	0.0837781	0.0414376	8	0.0024656	0.00723183	0.0112271	0.555432	0.02018	0.0368269	0.0191898	0.0292416	0.0176709	0.00199139	0.226622	0.0121157	0.00168916	0.161218	0.00484598	0.00141862	0.00140083	0.000956848		0.002276	0.00384053	0.00263262	0.0030871	0.008102	0.09192	0.00104013	0.00795832	0.0541856		1.0092e-06	0.00177822	1762	217477	0.801471
Male	M02623400	WT	0.4596	0.685639	0.590743	0.659286	0.04579	0.113766	0.148335	0.284431	0.0815817	0.043029	8	0.0045622	0.00932169	0.0160248	0.655764	0.0231	0.0417226	0.0205361	0.0258214	0.0176	0.00207832	0.222652	0.0146962	0.00177515	0.200892	0.00534133	0.001649	0.00120938	0.00107357	0.00113803	0.001061	0.00239731	0.00215886	0.00291567	0.00695936	0.0831411	0.00122522	0.0128262	0.06872		1.06726e-06	0.00166812	1563	224590	0.794102
Male	M02623401	WT	0.428314	0.693581	0.572808	0.642537	0.0430623	0.136944	0.137008	0.271216	0.0800288	0.0410492	8	0.00451659	0.0161251	0.0137073	0.621553	0.02339	0.0425277	0.0211735	0.0295149	0.0143267	0.00179111	0.216509	0.013391	0.00154933	0.221102	0.00550861	0.00154989	0.0011836	0.000835702	0.00105615	0.0008502	0.0035075	0.00174345	0.00319037	0.00555033	0.0781599	0.00110956	0.0101047	0.0565053		8.66572e-07	0.00121147	1398	251877	0.793819
Male	M02629383	WT	0.432185	0.680767	0.588578	0.657877	0.0418014	0.151337	0.1588	0.257	0.0876701	0.0437546	8	0.00263958	0.00765813	0.0119338	0.560538	0.02101	0.0406729	0.0200468	0.032323	0.0153017	0.00174033	0.213414	0.0122865	0.00171746	0.15378	0.00499164	0.00154347	0.0046	0.00118372		0.002403	0.00297892	0.00292886	0.0044261	0.00776452	0.0903531	0.000955798	0.00899788	0.0557487		1.27294e-06	0.00205325	1613	207740	0.769992
Male	M02629385	WT	0.420887	0.696154	0.594523	0.646288	0.04036	0.138309	0.139923	0.277061	0.058561	0.0314484	8	0.00416699	0.0108374	0.012144	0.609404	0.02327	0.0422501	0.0237	0.0326122	0.0147928	0.00185266	0.227223	0.0113414	0.00195694	0.207901	0.00454843	0.0014101	0.00164642		0.00111273		0.00161631	0.00324614	0.00223075	0.00607	0.0836256	0.00106061	0.0128104	0.0577989		9.48933e-07	0.0011596	1222	201318	0.712863
Male	M02634519	WT	0.436928	0.674714	0.57463	0.641111	0.0424137	0.13219	0.142898	0.2498		0.0436303	8	0.00109358	0.0191981	0.0144466	0.619579		0.0396	0.0215997	0.0320004	0.0188625	0.00174046	0.212494	0.0166898	0.00172341	0.163872	0.005246	0.00143428	0.003115	0.000740619			0.00325186	0.00185002	0.00324939	0.00621	0.09494	0.00107906		0.0614312	0.00157452	9.50383e-07	0.00116137	1222	196779	0.699588
Male	M02635367	WT	0.393001	0.616898	0.532955	0.625416	0.0372971	0.103392	0.142974	0.245495	0.0712757	0.0363176	8	0.0024286	0.00934942	0.0142696	0.601075	0.02477	0.0346808	0.0204432	0.031519	0.0163527	0.00154521	0.198464	0.0144842	0.00173449	0.177098	0.00454961	0.00144714	0.00143785	0.000618692	0.000852077	0.003383	0.00360868	0.00219455	0.0028923	0.005984	0.0808927	0.00115398	0.00807289	0.0502352	0.00106587	9.87136e-07	0.001381	1399	233790	0.786211
Male	M02643127	WT	0.40908	0.668465	0.577225	0.619829	0.0371541	0.148673	0.13555	0.271128		0.0338843	8	0.00422151	0.00766403	0.0126913	0.594742	0.02133	0.0378283	0.0202989	0.0303348	0.0150593	0.00163	0.2182	0.0159872	0.00172035	0.176308	0.00538037	0.00151743	0.00171558	0.00096702	0.000939534		0.00296121	0.0022203	0.00274907	0.006543	0.0803462	0.00107399		0.0523555		1.04454e-06	0.00152712	1462	223445	0.783876
Male	M02643136	WT	0.389519	0.672284	0.560329	0.616289	0.0393724	0.127171	0.139194	0.265676	0.0793876	0.0424951	8	0.00222735	0.0116449	0.0134295	0.594488	0.02109	0.0364964	0.0190725	0.0295605	0.016299	0.00150571	0.208309	0.0120246	0.00150708	0.171479	0.00512916	0.001626	0.00126981	0.000964246			0.00289402	0.00155404	0.00213366	0.007	0.0772489	0.0009809	0.0113064	0.05517	0.000563765	9.64252e-07	0.0015862	1645	235000	0.803285
Male	M02645066	WT	0.425162	0.690139	0.56716	0.635345	0.0419378	0.151758	0.158142	0.266161	0.0818676	0.0435251	8	0.003424	0.00770993	0.0117781	0.591146	0.02032	0.0345138	0.020567	0.0300615	0.0122641	0.0017928	0.229627	0.0129356	0.0017658	0.179416	0.00506938	0.00148349	0.00191194	0.00099271		0.002207	0.00315928	0.00243178	0.00433348	0.00623	0.0900023	0.000956672	0.010681	0.06272		9.38387e-07	0.00130623	1392	223435	0.813524
Male	M02645067	WT	0.362979	0.632931	0.528843	0.576394	0.0353967	0.132372	0.128718	0.250203	0.0709675	0.0350987	8	0.0027116	0.00869369	0.0106741	0.554856	0.02105	0.0349876	0.0181021	0.0266454	0.0128664	0.00155286	0.20402	0.0144842	0.00165402	0.188203	0.004597	0.00125071	0.00106532	0.000894357	0.000770523		0.00278567	0.00191846	0.00325946	0.00536184	0.0934639	0.00108828	0.00844449	0.0495398		1.0139e-06	0.00119944	1183	220633	0.806396
Male	M02651072	WT
Male	M02651073	WT	0.428324	0.704171	0.548506	0.639972	0.0402479	0.161843	0.150301		0.0651088	0.042291	8	0.00452821	0.00839444	0.0111625	0.59681	0.01778	0.04105	0.0228458	0.0291324	0.0158694	0.00193292	0.24689	0.0147518	0.00189453	0.221433	0.00537518	0.00154805	0.00167702	0.00103025			0.00199093	0.002808	0.00312115	0.007294	0.0929639	0.001292		0.0575871		1.04122e-06	0.00165554	1590	217987	0.810624
Male	M02654819	WT	0.424549	0.657799	0.560395	0.642849	0.0397901	0.136137	0.150854	0.25614	0.0602389	0.03423	8	0.00393031	0.00794536	0.0115016	0.609744	0.01865	0.0331513	0.0232601	0.03243	0.0127654	0.00191405	0.2247	0.0139376	0.00208	0.20956	0.00482666	0.001456	0.00186928	0.000763475		0.002564	0.00262231	0.00334986	0.00380978	0.006287	0.0834434	0.00133645	0.0132582	0.0579214		9.85276e-07	0.00137446	1395	221886	0.804103
Male	M02654820	WT	0.422663	0.688504	0.541194	0.659046	0.0415837	0.162699	0.150854	0.279362	0.0796149	0.0425414	8	0.00276193	0.00128652	0.011544	0.576646	0.01863	0.03935	0.0201688	0.0322478	0.0126701	0.001517	0.2025	0.0147575	0.0020331	0.18136	0.00511061	0.00136367	0.000710783	0.00151803		0.00266082	0.00343421	0.002144	0.00378334	0.007345	0.0855386	0.00121382	0.0109275	0.0602211		8.56119e-07	0.0013287	1552	211300	0.812783
Male	M02656615	WT	0.4565	0.729567	0.571669	0.666818	0.0476501	0.144311	0.158506	0.274884	0.0702109	0.0370591	8	0.00387589	0.0179215	0.0128575	0.6156	0.0195	0.0385382	0.0195815	0.0287862	0.0122527	0.00175323	0.228241	0.0155773	0.00136947	0.172164	0.00476707	0.00160316	0.00186293	0.001281			0.00295651	0.002059	0.00368438	0.006754	0.09151	0.00130441	0.0130379	0.0603065	0.00107927
Male	M02658719	WT	0.439115	0.693601	0.575986	0.634695	0.0440466	0.130433	0.149396	0.256894	0.0804378	0.0419	8	0.00345597	0.0201084	0.0134915	0.627867	0.0222	0.0412683	0.0232554	0.0312913	0.01811	0.00223406	0.248319	0.0144842	0.00185732	0.191053	0.00493805	0.00142662	0.00160857	0.00123376			0.00237683	0.003494	0.00295882	0.008038	0.08709	0.00124563	0.00988429	0.0579917		8.7511e-07	0.00147719	1688	210002	0.802493
Male	M02662803	WT	0.439206	0.647216	0.593322		0.0339979	0.149454	0.151401		0.0708704	0.0377439	8	0.0035707	0.00861541	0.0114496	0.556763	0.02142	0.034758	0.0223391	0.0307447	0.0135294	0.00173504	0.232867	0.015714	0.00190972	0.190318	0.00440592	0.00145923	0.00161325				0.00183435		0.00284133	0.006411	0.083079	0.001033	0.011872	0.0572122		8.96131e-07	0.00119006	1328	207144	0.823703
Male	M02662804	WT	0.424462	0.672916	0.56133	0.652421	0.0406204	0.149448	0.152189	0.27394	0.0783474	0.04147	8	0.00280302	0.0173853	0.0111615	0.596934	0.02354	0.0363693	0.0223854	0.0333865	0.0143014	0.00202285	0.243399	0.0156945	0.00191877	0.192519	0.00508891	0.00139522	0.00123769	0.00103163		0.00198985	0.00298845	0.00332237	0.00324584	0.00613201	0.07762	0.00110039	0.0102391	0.0615456		8.13547e-07	0.00114547	1408	229615	0.803866
Male	M02670788	WT	0.415161	0.688006	0.54453	0.633591	0.0392833	0.158023	0.146481	0.279428	0.0738352	0.0379445	8	0.0028661		0.0112563	0.549651	0.01891	0.0376484	0.0177428	0.0250816	0.0148678	0.00150343	0.202632	0.0119639	0.00142406	0.157799	0.00558554	0.00137159	0.00123761	0.00112127		0.00254211	0.00282787	0.003076	0.00359899	0.00555454	0.0961968	0.001087	0.0114666	0.0548938		9.99877e-07	0.00115186	1152	207398	0.793372
Male	M02674003	WT	0.426712	0.689044	0.565358	0.639622	0.0395685	0.139653	0.146834	0.270198	0.0770016	0.04118	8	0.00389813	0.00555125	0.0129997	0.580718	0.02372	0.0422533	0.0215384	0.0269422	0.01345	0.00176145	0.22817	0.014816	0.00205857	0.199569	0.0050161	0.00148474	0.00213595	0.00120672		0.001228	0.00258839	0.00203683	0.00366168	0.00779186	0.090171	0.00108543	0.0113106	0.05801		7.58955e-07	0.0013054	1720	220743	0.78853
Male	M02674005	WT	0.419149	0.675008	0.554784	0.631482	0.0380183	0.11372	0.132999	0.265246					0.0146486	0.0115873	0.565375	0.02114	0.044489	0.0213704	0.0292416	0.0137583	0.0018554	0.229398	0.0144842	0.00211583	0.215791	0.00490773	0.0015326	0.00184157	0.00111526	0.00106602	0.002026	0.00279585	0.00279528	0.00316932	0.00497075	0.08253	0.00114573	0.00976454	0.0512707		7.78956e-07	0.000841273	1080	217271	0.806622
Male	M02664340	WT	0.409628	0.665207	0.575045	0.652777	0.0402253	0.134935	0.154476	0.25683	0.0856621	0.0419293	8	0.0013856	0.0101469	0.0120882	0.558178	0.02236	0.0370249	0.0179933	0.0264418	0.0155431	0.0015647	0.210721	0.01188	0.00150077	0.161152	0.00474027	0.00142718	0.002139	0.000803192			0.00364724	0.0024851	0.003128	0.005495	0.09742	0.000848062	0.00825798	0.0536991		9.70064e-07	0.00115535	1191	216742	0.795765
Male	M02671585	WT	0.421704	0.681277	0.532322	0.655974	0.0377148	0.1447	0.142838	0.257328	0.0805738	0.0423512	8	0.00407871	0.0133015	0.0120041	0.575129	0.02059	0.0327604	0.0208472	0.0323844	0.0156972	0.00185205	0.22085	0.0124345	0.00194688	0.162635	0.00453794	0.00140184	0.001554	0.000808139	0.00115281	0.00257481	0.00336449	0.0028413	0.00285328	0.00731496	0.0841722	0.000973354	0.01335	0.0609307		1.12225e-06	0.00178326	1589	217226	0.768179
Male	M02671587	WT	0.391383	0.675241	0.540197	0.603642	0.0374679	0.129561	0.134821	0.2533	0.0783428	0.040146	8	0.00168271	0.0134576	0.0127067	0.566652	0.0214	0.0344167	0.0196772	0.0286951	0.0159996	0.00177431	0.238073	0.013391	0.00167578	0.170193	0.0045294	0.00146303	0.00136576	0.000899654				0.0030728	0.00261552	0.007204	0.0752	0.000886397	0.00901562	0.0546338		1.08513e-06	0.00165808	1528	212104	0.78099
Male	M02673997	WT	0.429695	0.684373	0.584724	0.653233	0.0400773	0.139332	0.147207	0.266305	0.0829414	0.0391171	8	0.000949677	0.0107297	0.0139143	0.561321	0.0223553	0.03891	0.0188987	0.0255067	0.0123168	0.00144101	0.198924	0.0111136		0.154883	0.00524371	0.001661	0.00472815	0.00117243	0.002281	0.003604	0.00524656	0.00253197	0.00313021	0.00728296	0.08936	0.000964302	0.008574	0.05981		1.0137e-06	0.00167869	1656	227380	0.805355
Male	M02679212	WT
Male	M02686764	WT	0.36848	0.645004	0.516991	0.608324	0.0327511	0.152282	0.148846	0.255301	0.0666588	0.0339632	8	0.00394306	0.00705755	0.0105591	0.515114	0.0193028	0.039646	0.0185411	0.0259622	0.0126097	0.00148522	0.2059	0.0117513	0.00164468	0.180062	0.00485037		0.00192766	0.000923464		0.003105	0.00252438	0.00294256	0.00349953	0.00507658	0.09351	0.000751	0.00906695	0.0529123		1.01458e-06	0.00124083	1223	240910	0.797274
Male	M02689206	WT	0.391281	0.675172	0.52528	0.613546	0.0363232	0.140174	0.135441	0.256215	0.0789514	0.0397542	8	0.00275339	0.0194869	0.0126276	0.583493	0.0209595	0.0450387	0.0204211	0.0295149	0.0130378	0.00165672	0.219267	0.0155773	0.00184622	0.174078	0.00488615	0.00131216	0.00107789	0.00134029	0.000556145		0.00292283	0.0029483	0.00246636	0.00529225	0.09182	0.00102788	0.00759844	0.05022		8.67504e-07	0.00105488	1216	229770	0.818969
Male	M02682482	WT	0.379817	0.670737	0.528985	0.610661	0.0381208	0.152649	0.14986	0.248362	0.068715	0.0340399	8	0.00292918	0.0111457	0.0104029	0.534146	0.0191309	0.0415726	0.0165456	0.023366	0.0124668	0.00141255	0.196484	0.011478	0.00154871	0.173222	0.00495987	0.00136155	0.00144524	0.000711642	0.000909272	0.003496	0.00336526	0.00250441	0.00450494	0.004665	0.08818	0.000942476	0.00911229	0.0448635		8.46355e-07	0.000986003	1165	249732	0.806145
Male	M02693748	WT	0.390028	0.648996	0.551603	0.619703	0.0345221	0.146205	0.140605	0.269764	0.0706629	0.0363946	8	0.00296169	0.00762271	0.0134174	0.584552	0.0193586	0.0441875	0.0225515	0.0295149	0.0117894	0.00181906	0.212158	0.0183525	0.00189817	0.200648	0.00482741	0.00147746	0.00172324	0.000919798	0.000656738	0.000877624	0.00320363	0.00206834	0.00562	0.00700579	0.0727	0.001328	0.0112296	0.0551222		9.03903e-07	0.00152217	1684	240372	0.782778
Male	M02693750	WT	0.372808	0.622023	0.519088	0.618275	0.0383047	0.147463	0.144264	0.274057					0.00836398	0.012199	0.5986	0.0233448	0.04042	0.0217054	0.0295149	0.0130899	0.00188961	0.209171	0.0184013	0.00169577	0.166884	0.00537478	0.00121962	0.00272601	0.001281		0.0022916	0.00427948	0.00159256	0.00452643	0.00624981	0.07798	0.00126543	0.00960289	0.0477615		1.14702e-06	0.0014854	1295	207206	0.771609
Male	M02696925	WT	0.372913	0.637713	0.536885	0.592457	0.0373109	0.109592	0.147384	0.250799	0.0683823	0.033986	8	0.000735433	0.00926861	0.0126136	0.598472	0.0198175	0.0376297	0.0180434	0.0267821	0.0131909	0.00154346	0.213754	0.0112958	0.00148814	0.210053	0.00482179	0.0014831	0.00121162	0.0012221	0.000830966		0.00289319	0.00176417	0.0031978	0.00775724	0.087452	0.000944459	0.00729812	0.05246	0.000414935	1.03752e-06	0.00192771	1858	239518	0.784334
Male	M02696927	WT	0.399887	0.646198	0.560932	0.625504	0.0365744	0.112925	0.134847	0.240682	0.0746736	0.036173	8		0.0146356	0.0130056	0.6021	0.0197616	0.03941	0.0217013	0.0325211	0.014951	0.00194859	0.230291	0.0154862	0.0017545	0.188505	0.0049898	0.00128079	0.00194806	0.000670687	0.00101741	0.0031281	0.004336	0.00109621	0.0021959	0.00713907	0.0727876	0.00119	0.0109118	0.05505	0.000687595	1.13578e-06	0.00182974	1611	225660	0.805679
Male	M02696928	WT	0.410788	0.683664	0.546999	0.611522	0.0370752	0.146456	0.138097	0.26008	0.0753136	0.0393023	8	0.00237423	0.0100281	0.0129618	0.605033	0.0174572	0.0398068	0.0207615	0.0311546	0.0159633	0.00154694	0.20393	0.0160328	0.00170351	0.209282	0.00472546	0.00133662	0.00153294	0.000993073	0.000881547	0.00266574	0.00292519	0.00177457	0.00375927	0.00697494	0.0718743	0.001204	0.0114373	0.05607		1.13181e-06	0.00176449	1559	223514	0.787144
Male	M02710593	WT	0.37594	0.677246	0.52293	0.606866	0.038342	0.161205	0.145955	0.279959	0.070089	0.0386963	8			0.0112418	0.568839	0.0160333	0.036594	0.0182895	0.0300615	0.0133669	0.00179869	0.208248	0.013391	0.00155058	0.1191	0.00596207	0.00150829	0.0028841	0.001687	0.000740657		0.00292923			0.00618373	0.0819859	0.00105039	0.0114759	0.0511388		9.23647e-07	0.00128664	1393	225269	0.795707
Male	M02710598	WT	0.438736	0.68663	0.586865	0.661387	0.0414202	0.158654	0.149507	0.253198	0.0851609	0.0321	8	0.00309297	0.0112504	0.012888	0.624334	0.016982	0.0354561	0.0237378	0.0353	0.0170064	0.00208046	0.231476	0.015304	0.00208982	0.193677	0.00596907	0.00149424	0.00517918	0.000950647		0.00228772	0.00353483	0.001594	0.00231216	0.00674857	0.0732407	0.00121472	0.0115896	0.0583906		1.09354e-06	0.00165562	1514	224344	0.782229
Male	M02707027	WT	0.3518	0.68243			0.0340308			0.245242			8			0.0138571	0.664054	0.0192324		0.0217662	0.0270553	0.0160762	0.00169498	0.234643		0.0017742	0.168127	0.0052	0.00140868	0.00332126		0.000574748					0.005217	0.0654521	0.00105857	0.00971274	0.0476952		9.77855e-07	0.00134455	1375	263561	0.784083
Male	M02707186	WT	0.435353	0.70371	0.552691	0.63244	0.037365	0.118886	0.128662	0.263689	0.0770015	0.0393912	8	0.00328198	0.016807	0.0148712	0.668045	0.02388	0.0367438	0.02719	0.03525	0.01749	0.00221472	0.2516	0.02024	0.002222	0.207361		0.00152381	0.00433421	0.000827925		0.00271612	0.00412596	0.0015705	0.00471657	0.00616413	0.0729674	0.00135797	0.0125721	0.0576405		1.14432e-06	0.00157688	1378	223551	0.788372
Male	M02716202	WT	0.384383	0.650606	0.53551			0.115386		0.257625	0.0751393	0.0389728	8	0.00297879	0.00866616	0.0114926	0.586932	0.0221758	0.0326816	0.0189928	0.0307903	0.0140299	0.00169582	0.206172	0.012389	0.00165253	0.177304	0.00553531	0.00135266	0.00342496	0.00100147	0.000695296	0.000712521	0.00306911			0.00682523	0.083489	0.000901921	0.00873944	0.051797		9.45732e-07	0.00139401	1474	215963	0.809979
Male	M02716203	WT	0.445842	0.707091	0.561182	0.625763	0.0403167	0.122211	0.126425	0.238082	0.0848042	0.0438051	8			0.0147435	0.654617	0.0246386	0.0357203	0.0235506	0.0339786	0.0187579	0.00229604	0.247712	0.018128	0.00192793	0.169305	0.00642654	0.00155754	0.00436202	0.000976238		0.00304192	0.00478895			0.00781179	0.071601	0.000970321	0.00855536	0.055752		1.01696e-06	0.00165663	1629	208531	0.795025
Male	M02717737	WT	0.42136	0.724953	0.556028	0.638667	0.0391863	0.126642	0.129357	0.244603	0.0841262	0.0388195	8		0.0125302	0.01523	0.627815	0.02634	0.0386303	0.0206498	0.0375313	0.01662	0.0021227	0.235537	0.0151674	0.00134278	0.143181	0.00623246	0.00151866	0.00345599	0.000486384	0.000815071	0.00309622	0.00440872			0.00726823	0.0761558	0.00116164	0.00899195	0.0529376	0.00179442	8.39269e-07	0.00128996	1537	211468	0.809659
Male	M02717738	WT	0.385782	0.643722	0.543104	0.601755	0.0379665	0.121708	0.141204	0.250465	0.0791152	0.0411475	8	0.00224093	0.00618624	0.0134061	0.615865	0.0248439	0.0342943	0.0194758	0.0318379	0.0144352	0.00185216	0.218715	0.0142109	0.00175385	0.185921	0.0059098	0.00158441	0.00420048	0.000609505		0.00194058	0.0031493		0.00451331	0.00603035	0.076338	0.00100176	0.00794947	0.0514121		8.47011e-07	0.00123664	1460	242109	0.79919
Male	M02718748	WT	0.403255	0.671228		0.618666		0.116106	0.129666		0.0829562	0.0434262	8		0.00880679	0.0145644	0.62114	0.0235691			0.0358916	0.0178775			0.01867			0.00626754	0.00158015	0.00376324	0.00093816		0.00255415	0.00409383			0.0076036	0.0743339	0.000910421	0.0093522	0.0552864		1.04779e-06	0.00190488	1818	239097	0.801806
Male	M02725271	WT	0.350828	0.656403	0.467279	0.572347	0.0331535	0.135468	0.129629	0.25128	0.0648342	0.0304911	8	0.00136424	0.00800026	0.0117646	0.574157	0.019707	0.029683	0.0173389	0.0273894	0.0153638	0.00180614	0.218552	0.013391	0.00155455	0.151504	0.00570031	0.00118723	0.0039295	0.000834879		0.00322787	0.00355207	0.000832203	0.00210647	0.00559605	0.0692325	0.00095267	0.00735493	0.0446629		8.54155e-07	0.001183	1385	247496	0.813192
Male	M02728358	WT	0.368632		0.510402	0.608853	0.0277	0.129969	0.133622	0.258606	0.0732379	0.0360721	8	0.00242211	0.00632469	0.0126004	0.594938	0.0211935	0.0361453	0.019716	0.0295388	0.0156064		0.20094	0.0107066	0.00172467	0.198984	0.00559914	0.00120776	0.00123443	0.00108823		0.00171544	0.00340563	0.00199489	0.00254592	0.007041	0.0688283	0.0010052	0.00986565	0.0495778		8.71304e-07	0.00154656	1775	252095	0.82714
Male	M02733269	WT	0.407282	0.669401	0.561446	0.615359	0.0425576	0.107304	0.148711	0.252105	0.0784465	0.0371839	8		0.0156775	0.0123976	0.589805	0.0243394	0.036014	0.0165594	0.0263676	0.0141949			0.0129033	0.00141268	0.151029	0.0066651	0.00137781	0.00223311	0.000812482		0.00222087	0.00410478		0.00280369	0.008005	0.0911644	0.000992161	0.00650594	0.0519508		7.78339e-07	0.00135665	1743	217739	0.820719
Male	M02733270	WT	0.408159	0.68778	0.554014	0.618676	0.040512	0.156691	0.147965	0.245393			8		0.0090443	0.0127977	0.587545	0.0194786	0.0327383	0.0192133	0.0302677	0.0156087	0.00169711	0.21553	0.0111074	0.00188625	0.179553	0.00637743	0.00132015	0.00392965	0.000981225		0.00307214	0.00409729	0.000823222		0.00689107	0.0864526	0.000756514	0.00756918	0.0560284		9.17424e-07	0.00139999	1526	221446	0.803578
Male	M02733413	WT	0.366045	0.655117	0.539285	0.599197	0.0369341	0.103198	0.129356	0.245548			8	0.00165191	0.0141842	0.0114912	0.559774	0.0231266	0.0343395	0.0171315	0.02059	0.0152075	0.00142548	0.204732	0.0122068	0.00154499	0.193874	0.00563473	0.00147264	0.00146035	0.000764708	0.000692821		0.0020894	0.00241409	0.00240227			0.000872394	0.00828594	0.04799
Male	M02738143	WT	0.385039	0.668241	0.531512	0.603573	0.0340652	0.144074	0.137782	0.256182	0.0699097	0.0333734	8	0.00195858	0.00283517	0.012811	0.576009	0.0200451	0.0339288	0.0190038	0.0306081	0.0164671	0.00159096	0.204951	0.0132544	0.00207342	0.168392	0.00651996	0.0014034	0.00357125	0.000795613	0.000517138	0.00190148	0.00337604	0.00135278		0.00695756	0.0746072	0.000901473	0.00880057	0.0461933		8.06312e-07	0.00133364	1654	237727	0.79663
Male	M02750214	WT	0.329607	0.596334	0.463359	0.566579	0.0306841	0.0834817	0.114871	0.251823			8	0.00161351	0.00925621	0.0126068	0.57239	0.0163627	0.0355641	0.0168	0.0240492	0.0126605	0.00162349	0.206195	0.0149396	0.00159596	0.186338	0.00513906	0.00131459	0.00103006	0.000821162	0.000920051	0.0008278	0.00238486	0.00212167		0.0063488	0.0679116	0.0010349	0.00876691	0.0408231		7.71701e-07	0.0012409	1608	253276	0.789642
Male	M02750216	WT	0.36954	0.658804	0.4925	0.5868	0.0320874	0.126485	0.1258	0.260895			8	0.00292248	0.0060566	0.0137787	0.602984	0.0214826	0.0335635	0.0201245	0.0284926	0.0158869	0.00187612	0.239248	0.0171852	0.00169004	0.192074	0.00633183	0.00130977	0.00261665	0.000948074	0.00088402	0.0027542		0.00141962		0.0061878	0.063162	0.00132363	0.0107474	0.0442198		9.40358e-07	0.00141242	1502	242736	0.800556
Male	M02752468	WT		0.62007	0.512775		0.0349045			0.245557	0.0712236	0.0359334	8		0.000832645	0.0108697	0.546104	0.0165248			0.0267821	0.0128354			0.0127534					0.00374254	0.00132187			0.00211072		0.0028371	0.00642671	0.0785243	0.000808882				8.54452e-07	0.00139788	1636	254563	0.811996
Male	M02752470	WT	0.353293	0.633656	0.507	0.576581	0.0333052	0.141993	0.134457	0.236642			8		0.0062257	0.01012	0.562047	0.0151699		0.0179008	0.0289683	0.0161288	0.00180561	0.214962	0.0119335	0.00185873	0.171606	0.00569277	0.00130845	0.00358031	0.000720621		0.00184603	0.00284057		0.00306909	0.00580231	0.0714188	0.000816237	0.00896389	0.0454415		8.3491e-07	0.00122648	1469	253175	0.803525
Male	M02752471	WT	0.409226	0.696996	0.556252	0.617025	0.0393084	0.1401	0.121548	0.260769	0.0859261	0.0423442	8		0.0174967	0.0139832	0.644254	0.0255182	0.0392976	0.021766	0.0305734	0.0155493	0.00179388	0.228998	0.0156596	0.00209251	0.205253	0.00668089		0.00170285	0.00118959	0.000833639		0.0030485			0.00757962	0.0694893	0.00106729	0.00899628	0.0490255		9.63167e-07	0.00159115	1652	217953	0.792184
Male	M02760684	WT	0.378463	0.670792	0.553455	0.607905	0.0369252		0.145156	0.244023			8	0.00179962	0.00560988	0.0111406	0.561584	0.0173629			0.0267821	0.0138648			0.0125712			0.00617881		0.0031403	0.00113923	0.00100596		0.00214271	0.00186874	0.00249041	0.00680292		0.000911958	0.00816538			6.64529e-07	0.00108318	1630	239603	0.805402
Male	M02761992	WT	0.379437	0.677866	0.545805	0.592011		0.140749	0.126342	0.253025			8	0.00240051	0.00740895	0.012463	0.607039	0.021982	0.03378	0.0195105	0.0292489	0.015408	0.00179533	0.213882	0.0156945	0.00216523	0.202088	0.006473	0.00150808	0.00334918	0.00111892	0.000831319		0.0028912	0.00169137		0.00644314	0.0677242	0.00102114	0.0105237	0.0473676		9.67463e-07	0.0015431	1595	247550	0.802882
Male	M02761472	WT	0.401742	0.640632	0.548253	0.620033	0.0377087		0.13801	0.245947	0.0784536	0.0385709	8		0.0113548	0.0135282	0.614847	0.0264149	0.0369864	0.0219214	0.0312913	0.0188072	0.00209136	0.24858	0.0143475	0.00204544	0.210194	0.00624203	0.00136216	0.00191132	0.000953865		0.0028078	0.00367615	0.00110993		0.00712053	0.0745161	0.00105455	0.00804347	0.0469929	0.000527586	1.01491e-06	0.00167054	1646	231163	0.808578
Male	M02761473	WT	0.41343	0.718503		0.594867		0.149557	0.14138	0.259712	0.0749858	0.0383833	8	0.00180838	0.0113283	0.0129426	0.599863	0.0233452	0.036165	0.0192814	0.029606	0.0147645	0.00175486	0.204043	0.0136036	0.00174618	0.176307	0.00613213	0.00165601	0.00387864	0.00145718		0.00219416	0.00305758	0.00139795	0.00436532	0.00746285	0.0790708	0.000905718	0.0094325	0.0499592		8.52929e-07	0.00143889	1687	226053	0.807107
Male	M02761474	WT	0.388321	0.660525	0.528204	0.598302	0.0361322	0.112241	0.130084	0.249113	0.0794883	0.0399871	8		0.0085173	0.0138522	0.581311	0.0233895	0.0334753	0.0192402	0.0278752	0.0168376	0.00196008	0.230092	0.0131177	0.00168185	0.16905	0.00613264	0.00141873	0.00356312			0.00344825	0.00350266		0.00300529	0.00815723	0.0812571	0.000930437	0.00804206	0.0486016	0.000769332	7.98851e-07	0.00153539	1922	235619	0.8052
Male	M02766887	WT	0.437697	0.721593	0.580453	0.638979	0.0433517	0.139708	0.145851	0.252471	0.0840521	0.0418655	8		0.0188189	0.0137789	0.619897	0.0228518	0.0418466	0.0217462	0.029418	0.0172058	0.00206603	0.242285	0.0143993	0.00206552	0.210176	0.006195	0.00149908	0.00163155	0.00121126	0.00100022	0.00251488	0.00316016	0.00188685		0.006851	0.0838155	0.00105705	0.0107087	0.0452963		1.102e-06	0.00158687	1440	210188	0.798571
Male	M02767846	WT	0.433549	0.700137	0.560608	0.645835	0.0377799	0.131448	0.136707		0.0778869	0.0390329	8	0.00289328		0.0149805	0.647825	0.0244393	0.03822	0.0229081	0.0322678	0.0185655		0.240989	0.0157847	0.00193273	0.203333		0.00158184	0.00161307	0.00111004	0.000907992			0.00274598		0.00734517	0.0690987	0.00114437	0.012368			1.06278e-06	0.00166326	1565	213065	0.801713
Male	M02767849	WT	0.417453	0.679996	0.571858	0.636726	0.0359774	0.145295	0.13621	0.262332	0.0793757	0.0393909	8	0.00185462	0.0143488	0.0139558	0.625799	0.0236689		0.0224108	0.0327033	0.0180325	0.00199218	0.233812	0.0139376	0.00213006	0.201831	0.00616585	0.00161887	0.00407779	0.00101196		0.00211656	0.00390165		0.00548525	0.00779788	0.0756092	0.00115721	0.0109457	0.0521633		8.73218e-07	0.0015456	1770	226985	0.797267
Male	M02777694	WT	0.450297	0.704819	0.569402			0.135026		0.265803			8	0.00260689	0.0166985			0.0203672	0.0412629	0.0240277	0.0326122	0.01659			0.0158506	0.00184568	0.211447		0.0013907	0.00152869	0.00102359		0.0027659	0.004065	0.00178125	0.00628583	0.0079973	0.076338	0.00119831	0.00993	0.0550281		8.45742e-07	0.00139886	1654	206820	0.778331
Male	M02777865	WT	0.3315	0.6165	0.474932	0.561691	0.0303631	0.140629	0.117695	0.231806	0.0482566	0.0252051	8	0.00311756	0.0101099	0.0113546	0.565777	0.0239498		0.0186296	0.0303348	0.0158163	0.00166987	0.22076	0.0111136	0.00151856	0.186589	0.00596229		0.00387246			0.00199176	0.00240534			0.00696189	0.06085	0.00114081				9.36551e-07	0.00164552	1757	252374	0.780587
Male	M02777867	WT	0.456126	0.725502	0.573722	0.6552	0.0403259	0.138372	0.125118	0.254933	0.0753723	0.035822	8			0.0131424	0.625944	0.0164421	0.038261	0.0219717	0.0304134			0.21849	0.0116456	0.00196277	0.192862		0.00142142	0.00161787	0.00109326	0.000898626	0.00345277	0.00397874	0.00117065	0.00596216	0.007474	0.0808456	0.00099074	0.00847488	0.054253		1.10534e-06	0.00175307	1586	212202	0.799665
Male	M02779716	WT	0.398753	0.632119	0.546988	0.631425	0.0360223	0.121796	0.136916	0.253475	0.0737774	0.0358678	8	0.00141462	0.00816126	0.0139003	0.601793	0.021031	0.0352644	0.0190434	0.0310635	0.016744	0.00174635	0.20741	0.0110681	0.00163156	0.151045	0.00623107	0.00154817	0.00402908	0.00109953	0.001194	0.00308656	0.00358132	0.000616173	0.0064721	0.00722309	0.0779777	0.000850455	0.0100017	0.0466564		9.35512e-07	0.00155389	1661	229957	0.803899
Male	M02781163	WT											8	0.00334995	0.0146457	0.015385	0.664334		0.0442641	0.0233698	0.0332466		0.00199153	0.235007	0.0141801	0.00216804	0.216175					0.00174938			0.003548				0.00123869	0.0115776	0.0505667
Male	M02786085	WT	0.37642	0.66021	0.518547	0.595079	0.0332745	0.123014	0.127727	0.275978	0.0668036	0.0352203	8	0.00354506	0.00763583	0.0137986	0.602045	0.0246727	0.0396906	0.0193694	0.027895	0.0170069	0.00168372	0.214265	0.0137434	0.00170469	0.211442	0.00596465	0.00164415	0.00162769		0.00252319		0.00182293	0.00284827		0.00669067	0.0731165	0.000958452	0.0103883	0.05076		8.40362e-07	0.0014034	1670	249601	0.806916
Male	M02786140	WT	0.320112	0.605303	0.451432	0.5476	0.0298863	0.103405	0.112941	0.242953	0.0629403	0.035277	8	0.00253137	0.00806308	0.012353	0.55937	0.0197813	0.0282957	0.0149277	0.0240093	0.0133266	0.00131732	0.196289	0.0125187	0.00144389	0.177092	0.00540805	0.00123876	0.00329988	0.000735542		0.0026351	0.00355571	0.00139079	0.00498772	0.00613471	0.0650429	0.000798862	0.00895258	0.0408387		7.00379e-07	0.00119275	1703	277601	0.827179
Male	M02786141	WT	0.357558	0.645156	0.476841	0.582836	0.0328539	0.11732	0.118293	0.233			8	0.00270107	0.00736099	0.0137549	0.603685	0.0206973	0.0351459	0.0187921	0.0283032	0.0173653	0.00168073	0.22009	0.014968	0.00165635	0.193491	0.00651266	0.00122708	0.00193804	0.000753227	0.00128101	0.00330187	0.0042109			0.0059632	0.0694879	0.000960953	0.00952499			8.3426e-07	0.00129894	1557	261102	0.819575
Male	M02787995	WT	0.337203	0.648693	0.451965	0.541162	0.0320801	0.1235	0.119744	0.247092	0.0638105	0.0313987	8	0.00183844	0.00624269	0.0131935	0.592244	0.022003	0.0328005	0.0175435	0.0269273	0.0137008	0.00156783	0.206641	0.0141516	0.00163438	0.199101	0.00569609	0.00116665	0.00126937	0.000705829	0.000853054	0.00215596	0.00350179	0.00116191	0.00532842	0.00680235	0.0664036	0.000891395	0.00882581	0.04585		7.44075e-07	0.00121879	1638	240799	0.805844
Male	M02803966	WT	0.4402	0.703353	0.573546	0.663542	0.0402151	0.142662	0.141965	0.251874	0.0782998	0.0409217	8		0.0140573	0.0145911	0.637865	0.0229327	0.0352472	0.0237779	0.0337988	0.0190123	0.00218621	0.232457	0.0158115	0.00226849	0.203955	0.005668	0.00167219	0.00456132	0.000835411	0.000945249	0.003058	0.00379052	0.00220162	0.00358424	0.00726788	0.0769782	0.00116775	0.00948413			1.00585e-06	0.00160634	1597	219734	0.803521
Male	M02799420	WT	0.409028	0.678714	0.563677	0.617639	0.0401366	0.125291	0.14333	0.255872	0.075771	0.0381914	8	0.001278	0.00852364	0.0143426	0.613794	0.0220648		0.0190954	0.0291196	0.0157163	0.00188208	0.227045	0.0141516	0.001411	0.158125	0.00641438	0.00153342	0.00343468	0.000949118		0.00353945	0.00344064	0.002058	0.00560607	0.007512	0.0807366	0.000993747	0.00967098	0.0490095		1.01743e-06	0.00173371	1704	226837	0.799739
Male	M02799533	WT	0.433643	0.671626	0.594354	0.656144	0.0373782	0.14946	0.133351	0.257434	0.0699182	0.0347313	8	0.00160574	0.0131416	0.0132681	0.583641	0.0201983	0.0362783	0.0198707	0.0298	0.0169915	0.00186342	0.220346	0.0138794			0.00649748	0.00159846	0.00413701	0.00103421		0.00311757	0.00324641			0.00743	0.0865424	0.00114325	0.00854332	0.0474564		1.08735e-06	0.00184849	1700	228802	0.822474
Male	M02799535	WT		0.700774			0.0421785	0.123065	0.141643	0.268345	0.0839338	0.0399551	8		0.015764	0.0152082	0.653004	0.0236461	0.0343273	0.0224462	0.0285893	0.0179938	0.00222305	0.2438	0.0142481	0.001994	0.187545	0.00643941	0.001655	0.00358932	0.00128054		0.00332518		0.002466		0.00732915	0.083626	0.00108175	0.0106147	0.0548623		1.05882e-06	0.00164964	1558	212576	0.809748
Male	M02813650	WT	0.403694	0.697771	0.57006	0.621418	0.040787	0.14491	0.148274				8	0.00472943	0.00499223	0.0120327	0.585826	0.0165826	0.03427	0.0190035	0.0265775	0.0147971	0.00160743	0.209967	0.0139881	0.001928	0.19703	0.006074	0.0015418	0.00445037	0.00111027	0.0008919		0.00145093	0.002835		0.007646	0.0822502	0.00102043	0.011271	0.048175		9.25679e-07	0.00169307	1829	239210	0.792841
Male	M02813651	WT	0.368226	0.626991	0.524034	0.611226	0.0352958		0.137887	0.242183			8	0.000796546	0.0127592	0.0129393	0.587887	0.0238073	0.03316	0.0180542	0.0259446	0.0150746			0.0144237	0.00151941	0.163769		0.001234	0.00361706	0.000972021	0.0009502	0.00204773	0.00381975		0.002297	0.006307		0.0007739	0.006941	0.0424532		8.65027e-07	0.00129149	1493	236721	0.797371
Female	M02822947	WT																																														0.288427	0.00137777
Female	M02840829	WT																																														0.319486	0.00253822
Female	M02840830	WT																																														0.330418	0.00437817
Female	M02822948	WT																																														0.283075	0.000820248
Female	M02838914	HOM (Magee2 ko)																																														0.283966	0.00136288
Female	M02820765	HOM (Magee2 ko)																																														0.282687	0.000979309
Female	M02820767	HOM (Magee2 ko)																																														0.326709	0.000885674
[truncated: 20 more columns]

## Sheet: Acronyms
Supplementary File 1
Parameter	Description	Unit
4_TB_area	Total brain area	cm2
4_TC_area	Total cerebellar area	cm2
4_LV_area	Lateral ventricle area	cm2
4_cc_area	Corpus callosum area	cm2
4_TCTX_area	Total cortical area	cm2
4_TTh_area	Total thalamic area	cm2
4_CPu_area	Caudate putamen area	cm2
4_HP_area	Hippocampus area	cm2
4_TILpy_area	Area of pyramidal cells of the hippocampus	cm2
4_DG_area	Dentate gyrus area	cm2
4_fi_area	Area of the fimbria of the hippocampus	cm2
4_aca_area	Anterior commissure area	cm2
4_sm_area	Stria medullaris area	cm2
4_f_area	Fornix area	cm2
4_och_area	Optic chiasm area	cm2
4_VMHvl_area	Area of ventromedial nucleus of the hypothalamus	cm2
4_Pn_area	Pontine nuclei area	cm2
4_SN_area	Substantia nigra area	cm2
4_fp_area	Area of fibre of pons	cm2
4_RSC_area	Granular retrosplenial cortex	cm2
4_DS_area	Dorsal subiculum area	cm2
4_InfC_area	Inferior colliculus area	cm2
4_SupC_area	Superior colliculus area	cm2
4_Med_area	Area of the medial cerebellar nucleus	cm2
4_TILpy_length	Total internal length of pyramidal cell layer of the hippocampus	cm
4_DG_length	Dentate gyrus length	cm
4_cc_length	Total outer length of the corpus callosum	cm
4_Mol_length	Length of the molecular layer of the hippocampus	cm
4_Rad_length	Length of the radiatum layer of the hippocampus	cm
4_Or_length	Length of the oriens layer of the hippocampus	cm
4_cc_height	Corpus callosum thickness	cm
4_M2_length	Length of the secondary motor cortex	cm
4_M1_length	Length of the primary motor cortex	cm
4_RSC_height	Granular retrosplenial cortex	cm
4_TB_width	Width of the total brain	cm
4_TB_height_CS1	Height of the total brain at CS1 (coronal critical section 1)	cm
4_TB_height_CS2	Height of the total brain at CS2 (coronal critical section 2)	cm
4_Pons_height	Height of the pons	cm
4_IGL_area	Area of the internal granular layer of the cerebellum	cm2
4_Folia	Number of folia	digit
