# Supplementary material for: A Positively Selected MAGEE2 LoF Allele Is Associated with Sexual Dimorphism in Human Brain Size and Shows Similar Phenotypes in Magee2 Null Mice
Source: Mol Biol Evol. 2021 Aug 31;38(12):5655–63. doi: 10.1093/molbev/msab243 (PMC8662591; doi:10.1093/molbev/msab243)
Supplement: msab243_Supplementary_Data [file msab243_supplementary_data.zip › Supplementary File 2.xlsx]

## Sheet: BrainROI_result_all
Supplementary File 2	Whole Sample									Male			Female
	CAestimate	CApvalue	CAPadj	CCestimate	CCpvalue	CCPadj	InteractionEstimate	InteractionP	InterPadj	Cestimate	Cpvalue	CPadj	CAestimate	CApvalue	CAPadj	CCestimate	CCpvalue	CCPadj
l3thVen	0.00823213	0.80356	0.815377	-0.0263966	0.135185	0.194328	0.0244378	0.0761783	0.12224	-0.00458548	0.546361	0.611572	-0.00212461	0.711671	0.82515	0.0227575	0.0287718	0.110292
lAccNuc	-0.132411	0.0199613	0.0760592	-0.0985336	0.00128727	0.00592144	0.074994	0.00161921	0.00798041	-0.0224186	0.0351404	0.101029	0.0181049	0.157196	0.387376	0.0505825	0.0275344	0.110292
lAmbParHipGy	-0.928043	0.114726	0.184933	-0.14402	0.642626	0.682172	0.0978017	0.685424	0.76281	-0.0149929	0.898411	0.911623	0.0774645	0.493076	0.680446	0.110568	0.579186	0.701119
lAmy	-0.247854	0.359445	0.435118	-0.173966	0.226332	0.283943	0.158786	0.156409	0.224838	0.0218787	0.696349	0.750751	0.0834802	0.0950719	0.332246	0.155675	0.0784069	0.216403
lAntCinGy	-2.36758	0.0198538	0.0760592	-1.7294	0.00154898	0.00614888	1.15667	0.00614607	0.0192763	-0.504095	0.0181355	0.0664569	0.294862	0.150356	0.386544	0.587788	0.105452	0.259865
lAntLatTeLo	-2.54217	0.0283755	0.0806157	-1.37466	0.0256003	0.0477411	0.825522	0.0832257	0.130513	-0.470599	0.0482931	0.128162	0.407573	0.070252	0.332246	0.372251	0.342857	0.454945
lAntMedTeLo	-2.20358	0.0347665	0.0840302	-1.2739	0.0217708	0.0429196	0.916629	0.0334886	0.067158	-0.25643	0.222543	0.333815	0.212008	0.288168	0.537395	0.634727	0.0748802	0.216403
lBst	-0.0654055	0.715782	0.748317	0.0313288	0.742447	0.760677	-0.00551829	0.940679	0.940679	0.0300846	0.4686	0.567253	-0.0370344	0.246941	0.501145	0.0248419	0.658073	0.720746
lCauNuc	-0.500896	0.436743	0.494021	-0.113796	0.738883	0.760677	0.193497	0.466811	0.555344	0.11211	0.394691	0.496692	0.0858609	0.507333	0.686392	0.311069	0.176921	0.313015
lCbe	-5.37212	0.461589	0.497651	-2.13575	0.581066	0.648826	0.547025	0.855744	0.881288	-1.54071	0.360892	0.476366	-0.919841	0.481272	0.67771	-1.08079	0.638819	0.720746
lCC	-0.36321	0.0294392	0.0806157	-0.201003	0.0233292	0.0447142	0.12714	0.0639595	0.107639	-0.0793589	0.0388958	0.107353	0.0248753	0.404206	0.654604	0.0571135	0.279292	0.402679
lCun	-2.96526	0.00858552	0.0760592	-1.45255	0.0150083	0.0323616	0.990709	0.0323615	0.067158	-0.392077	0.0658284	0.156626	0.456547	0.0650999	0.332246	0.5428	0.209688	0.344488
lFusGy	-1.00181	0.144796	0.215573	-0.458805	0.207651	0.265332	0.22288	0.430226	0.5208	-0.169954	0.153013	0.24821	0.0588704	0.689844	0.82515	0.0496903	0.848606	0.848606
lHip	-0.581609	0.0698873	0.136108	-0.154275	0.361794	0.445783	0.0764121	0.561021	0.656109	-0.0618867	0.346443	0.468717	0.0121129	0.846249	0.926844	0.0214962	0.845476	0.848606
lInfFroGy	-2.13507	0.20677	0.269191	-2.65443	0.00369894	0.00945284	1.99983	0.00488205	0.0187145	-0.537896	0.118648	0.220873	0.589709	0.0952815	0.332246	1.32876	0.0348901	0.126706
lInfLatPaLo	-8.19529	0.0199279	0.0760592	-5.63743	0.00280806	0.00775025	3.6529	0.0121898	0.0318212	-1.86919	0.0178237	0.0664569	1.16174	0.0833879	0.332246	1.69821	0.149709	0.290226
lInfMidTemGy	-1.52066	0.402037	0.470178	-0.502974	0.601093	0.648826	0.281065	0.70718	0.77453	-0.05694	0.877988	0.904197	0.265576	0.459153	0.67771	0.13037	0.836506	0.848606
lIns	-2.77994	0.00906721	0.0760592	-2.5148	1.6632e-05	0.000286903	1.773	8.31415e-05	0.00143419	-0.71802	0.00374221	0.0368875	0.109661	0.56994	0.715016	1.01592	0.00428456	0.0369543
lLatOcLo	-12.1389	0.00255583	0.0587842	-6.252	0.00337443	0.00895522	4.15294	0.0117956	0.0318212	-2.10917	0.0142942	0.0657535	1.84368	0.0217168	0.329049	1.91102	0.169919	0.308537
lLatTemVen	-0.307618	0.258422	0.330206	-0.0218867	0.879178	0.879178	-0.0340196	0.761409	0.808265	-0.0646317	0.254894	0.369051	-0.00564135	0.912468	0.96862	-0.0626003	0.490736	0.604657
lLinGy	-3.88413	0.0104434	0.0760592	-1.21828	0.125821	0.184716	0.742918	0.229082	0.303974	-0.461754	0.149173	0.24821	0.691996	0.0238441	0.329049	0.242166	0.645593	0.720746
lMidFroGy	-8.19087	0.0352113	0.0840302	-6.8776	0.00105754	0.00521214	5.19329	0.00145553	0.0077255	-1.55635	0.0599413	0.147712	1.17512	0.132292	0.380272	3.53903	0.0120272	0.0922088
lOrbFroGy	-4.30275	0.0212439	0.0760592	-3.4	0.000743387	0.00394567	2.68448	0.000626191	0.0054009	-0.635304	0.106772	0.210493	0.547143	0.13778	0.380272	2.03648	0.00258704	0.0357012
lPal	-0.10092	0.372333	0.442947	0.0191232	0.749653	0.760677	-0.0254067	0.586023	0.662879	0.00128098	0.940561	0.940561	0.0196376	0.470087	0.67771	-0.0403786	0.400704	0.512011
lPoCGy	-4.64438	0.0353171	0.0840302	-3.41462	0.00391835	0.00965594	2.23945	0.0143976	0.0354797	-1.05789	0.0314469	0.0943406	0.392601	0.337954	0.597919	1.13987	0.118113	0.262897
lPosCinGy	-2.22725	0.0303769	0.0806157	-1.163	0.0330921	0.0543656	0.870446	0.0401903	0.0749495	-0.225267	0.305294	0.421306	0.248233	0.200848	0.419955	0.622734	0.0716004	0.216403
lPosTeLo	-8.62381	0.0300191	0.0806157	-5.67801	0.00749869	0.017247	3.47615	0.0340657	0.067158	-1.96701	0.0176672	0.0664569	1.13314	0.151256	0.386544	1.51125	0.2761	0.402679
lPrcGy	-5.14863	0.0514619	0.117323	-6.45019	1.06433e-05	0.000244796	4.29491	0.00013373	0.00184548	-2.07624	0.000442252	0.0145253	0.902641	0.0925152	0.332246	2.13218	0.0260942	0.110292
lPut	-1.7625	0.0193936	0.0760592	-0.862746	0.0307075	0.0527095	0.611199	0.0486394	0.0860544	-0.248973	0.100153	0.203349	0.168115	0.278134	0.53309	0.316539	0.247873	0.38871
lRecGy	-1.31552	0.0145152	0.0760592	-0.782329	0.00637679	0.0151724	0.477232	0.0311558	0.067158	-0.314401	0.0059942	0.0411334	0.142652	0.194825	0.419955	0.175774	0.363396	0.4731
lSupFroGy	-9.41079	0.0729856	0.136108	-9.67507	0.000686668	0.00394567	6.33243	0.00396054	0.0160751	-3.32778	0.00350298	0.0368875	1.68139	0.116801	0.366329	3.13561	0.0981246	0.255011
lSupParGy	-8.55784	0.0144979	0.0760592	-5.70439	0.00234397	0.00735153	4.25551	0.00346393	0.0149382	-1.27624	0.100201	0.203349	2.0646	0.00230189	0.0794153	2.79801	0.0170099	0.100418
lSupTemGy	-1.61392	0.167811	0.222672	-1.90194	0.00266819	0.00775025	1.18279	0.0154514	0.0367636	-0.65108	0.0105086	0.0517922	0.0016318	0.994361	0.998625	0.486785	0.235987	0.378677
lTha	-0.0700265	0.937063	0.937063	-0.335685	0.47634	0.566013	0.201647	0.582196	0.662879	-0.133423	0.496081	0.580163	0.000279008	0.998625	0.998625	0.131901	0.64489	0.720746
r3thVen	0.0212316	0.733473	0.755368	-0.0799422	0.0173347	0.0356592	0.0712174	0.00668711	0.0200613	-0.00807392	0.566825	0.620809	-0.000265106	0.981296	0.998625	0.0651963	0.00194359	0.0335269
rAccNuc	-0.0926763	0.115248	0.184933	-0.099788	0.00173642	0.00620738	0.0678753	0.00587202	0.0192763	-0.0293296	0.0182997	0.0664569	0.00720291	0.548982	0.715016	0.0353741	0.099787	0.255011
rAmbParHipGy	-0.853689	0.146839	0.215573	-0.427091	0.171197	0.237203	0.324602	0.181217	0.25008	-0.0978129	0.42355	0.521875	0.11768	0.307115	0.557655	0.266521	0.191774	0.322741
rAmy	-0.452105	0.153173	0.215693	-0.329494	0.0509376	0.0798794	0.267961	0.041505	0.0753643	-0.0232774	0.75176	0.798022	0.037079	0.453838	0.67771	0.210729	0.0189193	0.100418
rAntCinGy	-3.31829	0.0058054	0.0760592	-2.00461	0.00179924	0.00620738	1.60599	0.00133037	0.0076496	-0.376414	0.138481	0.238879	0.0866766	0.711198	0.82515	1.23348	0.00428264	0.0369543
rAntLatTeLo	-1.61346	0.162099	0.221185	-0.827835	0.176391	0.238646	0.462211	0.330793	0.42268	-0.267314	0.284256	0.400279	0.35193	0.0963032	0.332246	0.167536	0.649383	0.720746
rAntMedTeLo	-2.98705	0.00628614	0.0760592	-2.04239	0.000509409	0.00341669	1.5166	0.000879115	0.0064903	-0.442764	0.0705579	0.162283	0.383894	0.0485287	0.332246	1.02638	0.0035817	0.0369543
rBst	-0.131422	0.459467	0.497651	0.0659887	0.483982	0.566013	-0.00992856	0.892197	0.905318	0.0542457	0.188686	0.294056	-0.0254296	0.407941	0.654604	0.0568201	0.296058	0.408559
rCauNuc	-0.505512	0.454379	0.497651	-0.22679	0.52696	0.606004	0.284001	0.309377	0.402774	0.0863486	0.523925	0.602514	0.0465976	0.739025	0.82515	0.373472	0.134907	0.290226
rCbe	-5.89617	0.436038	0.494021	-2.88315	0.472892	0.566013	0.807633	0.795834	0.832008	-2.0593	0.256731	0.369051	-1.11831	0.378775	0.63745	-1.19963	0.591864	0.704114
rCC	-0.299627	0.0690171	0.136108	-0.119019	0.171886	0.237203	0.0940861	0.165179	0.232599	-0.0308035	0.395914	0.496692	-0.0163182	0.586794	0.723013	0.0789013	0.140656	0.290226
rCun	-1.96051	0.0720466	0.136108	-1.27415	0.0282903	0.0500521	0.851598	0.0586989	0.101256	-0.366843	0.0956654	0.203349	0.307399	0.179538	0.405158	0.435261	0.280125	0.402679
rFusGy	-1.24853	0.0527103	0.117323	-0.906724	0.00858614	0.0191111	0.633884	0.0177977	0.0409347	-0.20849	0.0965415	0.203349	0.151026	0.259012	0.510623	0.378903	0.111175	0.262897
rHip	-0.562581	0.126365	0.198163	-0.10136	0.601809	0.648826	0.0479689	0.750831	0.808265	-0.0472887	0.549528	0.611572	0.0531561	0.435018	0.67771	0.0243214	0.839206	0.848606
rInfFroGy	-2.24955	0.163485	0.221185	-4.20472	3.34758e-06	0.000115491	3.16238	6.50166e-06	0.000224307	-0.956499	0.00507974	0.0411334	0.44754	0.182027	0.405158	2.08301	0.000833877	0.0191792
rInfLatPaLo	-6.11011	0.0606105	0.130691	-5.62967	0.0013836	0.00596678	3.66237	0.00702127	0.0201862	-1.91086	0.00609863	0.0411334	1.08008	0.108471	0.356406	1.72978	0.144449	0.290226
rInfMidTemGy	-2.79505	0.101027	0.170021	-2.16536	0.0175712	0.0356592	1.52021	0.0316626	0.067158	-0.504701	0.154681	0.24821	0.574532	0.0897701	0.332246	0.932482	0.117996	0.262897
rIns	-2.98394	0.0119742	0.0760592	-2.67818	3.69396e-05	0.000364119	1.82678	0.000258068	0.00296778	-0.830253	0.00228909	0.0368875	0.128077	0.565	0.715016	0.973323	0.0161929	0.100418
rLatOcLo	-15.1635	0.000696869	0.024042	-8.21739	0.00054469	0.00341669	5.07364	0.00549949	0.0189732	-2.92745	0.00333715	0.0368875	1.6187	0.0545586	0.332246	1.9537	0.184205	0.317754
rLatTemVen	-0.305298	0.316161	0.389555	-0.212758	0.188991	0.246045	0.116307	0.354905	0.445245	-0.107683	0.122657	0.220873	0.0180582	0.741144	0.82515	0.0323348	0.737626	0.79322
rLinGy	-3.50701	0.0144212	0.0760592	-1.38764	0.0662182	0.0993273	0.952335	0.104458	0.160169	-0.394785	0.191776	0.294056	0.565593	0.0489092	0.332246	0.528549	0.290047	0.408434
rMidFroGy	-6.96013	0.0682841	0.136108	-6.17121	0.00271009	0.00775025	4.85963	0.00241754	0.0111207	-1.08628	0.124841	0.220873	1.50767	0.0782341	0.332246	3.41644	0.025298	0.110292
rOrbFroGy	-2.93431	0.140318	0.215155	-4.66546	2.33096e-05	0.000321672	3.69272	1.73103e-05	0.000398137	-0.888751	0.0304914	0.0943406	0.243432	0.557307	0.715016	2.70882	0.000522759	0.0180352
rPal	-0.130305	0.287685	0.360914	0.0340078	0.600266	0.648826	-0.0401968	0.426426	0.5208	0.00445639	0.823887	0.861336	0.00928358	0.741439	0.82515	-0.0556462	0.265572	0.402679
rPoCGy	-5.57505	0.0159879	0.0760592	-3.82673	0.00204078	0.00670541	2.39096	0.0124518	0.0318212	-1.28868	0.0104039	0.0517922	0.597628	0.168838	0.401718	1.10111	0.151423	0.290226
rPosCinGy	-1.60457	0.0786032	0.139067	-0.969632	0.0457527	0.0734171	0.783743	0.0381151	0.073054	-0.131288	0.478895	0.569719	0.175325	0.347374	0.59922	0.6022	0.0711214	0.216403
rPosTeLo	-8.85372	0.0258952	0.0806157	-4.53733	0.0313201	0.0527095	2.44794	0.132937	0.195162	-1.90471	0.0206085	0.0677622	1.40015	0.0884857	0.332246	0.460723	0.747236	0.79322
rPrcGy	-4.42065	0.0781411	0.139067	-5.71715	3.61515e-05	0.000364119	3.8194	0.000332787	0.00328033	-1.8766	0.000631535	0.0145253	0.804279	0.122869	0.368607	1.94039	0.0370052	0.127668
rPut	-1.79475	0.0220461	0.0760592	-0.923175	0.0263652	0.0478737	0.587541	0.0680675	0.111825	-0.324241	0.0524687	0.134087	-0.00187557	0.990134	0.998625	0.209063	0.436524	0.547639
rRecGy	-1.18312	0.0246314	0.0806157	-0.893605	0.00160406	0.00614888	0.612662	0.00516303	0.01875	-0.293092	0.00705753	0.0411334	0.0783503	0.474597	0.67771	0.347862	0.0762968	0.216403
rSupFroGy	-6.76065	0.152148	0.215693	-9.4074	0.000271723	0.00234361	6.45201	0.00121939	0.00764888	-2.83043	0.00715363	0.0411334	1.60297	0.0834387	0.332246	3.68661	0.0257032	0.110292
rSupParGy	-8.82871	0.0125011	0.0760592	-6.694	0.000449739	0.00341669	4.8908	0.000940623	0.0064903	-1.70248	0.0206233	0.0677622	1.46317	0.0466257	0.332246	3.08647	0.0184484	0.100418
rSupTemGy	-2.13237	0.0971766	0.16763	-1.31439	0.0546764	0.0838371	0.837885	0.114237	0.171356	-0.454435	0.123198	0.220873	0.645663	0.00664855	0.152917	0.409941	0.312385	0.422638
rTha	-0.511435	0.59864	0.635479	-0.689134	0.183223	0.243123	0.508616	0.20655	0.27945	-0.205462	0.365905	0.476366	-0.0182193	0.910185	0.96862	0.395874	0.169371	0.308537

## Sheet: HammersBrainRegionAnnotation
1	lHip	Left Hippocampus	[ 1 2 ]	Left/Right:Hippocampus	850	2.87	-25.67,-18.26,-17.09
2	rHip	Right Hippocampus	[ 1 2 ]	Left/Right:Hippocampus	916	3.09	27.49,-17.24,-17.11
3	lAmy	Left Amygdala	[ 3 4 ]	Left/Right:Amygdala	708	2.39	-22.31,-5.02,-20.50
4	rAmy	Right Amygdala	[ 3 4 ]	Left/Right:Amygdala	764	2.58	23.35,-3.54,-20.52
5	lAntMedTeLo	Left Anterior Medial Temporal Lobe	[ 5 6 ]	Left/Right:Anterior-temporal-lobe-medial-part	3330	11.24	-30.44,7.36,-35.42
6	rAntMedTeLo	Right Anterior Medial Temporal Lobe	[ 5 6 ]	Left/Right:Anterior-temporal-lobe-medial-part	3328	11.23	30.89,8.93,-35.97
7	lAntLatTeLo	Left Anterior Lateral Temporal Lobe	[ 7 8 ]	Left/Right:Anterior-temporal-lobe-lateral-part	3605	12.17	-48.99,7.70,-24.48
8	rAntLatTeLo	Right Anterior Lateral Temporal Lobe	[ 7 8 ]	Left/Right:Anterior-temporal-lobe-lateral-part	3546	11.97	49.75,10.01,-25.11
9	lAmb+ParHipGy	Left Ambient and Parahippocampus Gyri	[ 9 10 ]	Left/Right:Parahippocampal-and-ambient-gyri	2178	7.35	-23.42,-18.11,-26.14
10	rAmb+ParHipGy	Right Ambient and Parahippocampus Gyri	[ 9 10 ]	Left/Right:Parahippocampal-and-ambient-gyri	2150	7.26	24.29,-17.07,-26.14
11	lSupTemGy	Left Superior Temporal Gyrus	[ 11 12 ]	Left/Right:Superior-temporal-gyrus	5520	18.63	-50.48,-17.54,-2.20
12	rSupTemGy	Right Superior Temporal Gyrus	[ 11 12 ]	Left/Right:Superior-temporal-gyrus	5838	19.7	52.16,-14.88,-2.19
13	lInfMidTemGy	Left Inferior Middle Temporal Gyri	[ 13 14 ]	Left/Right:Middle-and-inferior-temporal-gyri	6921	23.36	-53.61,-17.63,-23.89
14	rInfMidTemGy	Right Inferior Middle Temporal Gyri	[ 13 14 ]	Left/Right:Middle-and-inferior-temporal-gyri	7160	24.16	54.28,-15.72,-24.27
15	lFusGy	Left Fusiform Gyrus	[ 15 16 ]	Left/Right:Fusiform-gyrus	2020	6.82	-34.55,-17.19,-32.78
16	rFusGy	Right Fusiform Gyrus	[ 15 16 ]	Left/Right:Fusiform-gyrus	2031	6.85	35.25,-16.41,-32.77
17	lCbe	Left Cerebellum	[ 17 18 ]	Left/Right:Cerebellum	28898	97.53	-21.67,-60.71,-36.93
18	rCbe	Right Cerebellum	[ 17 18 ]	Left/Right:Cerebellum	28713	96.91	22.74,-60.50,-36.59
19	lBst	Left Brainstem	[ 19 ]	Both:Brainstem	5753	19.42	-5.30,-28.23,-29.52
20	rBst	Right Brainstem	[ 19 ]	Both:Brainstem	5581	18.84	6.71,-29.40,-30.55
21	lIns	Left Insula	[ 20 21 ]	Left/Right:Insula	6342	21.4	-32.17,-4.40,-0.32
22	rIns	Right Insula	[ 20 21 ]	Left/Right:Insula	6142	20.73	33.55,-2.25,-0.42
23	lLatOcLo	Left Lateral Occipital Lobe	[ 22 23 ]	Left/Right:Lateral-remainder-of-occipital-lobe	19315	65.19	-28.85,-82.31,8.99
24	rLatOcLo	Right Lateral Occipital Lobe	[ 22 23 ]	Left/Right:Lateral-remainder-of-occipital-lobe	19301	65.14	30.25,-79.74,9.58
25	lAntCinGy	Left Anterior Cinguli Gyrus	[ 24 25 ]	Left/Right:Gyrus-cinguli-anterior-part	2791	9.42	-4.52,24.50,21.58
26	rAntCinGy	Right Anterior Cinguli Gyrus	[ 24 25 ]	Left/Right:Gyrus-cinguli-anterior-part	2690	9.08	6.25,23.81,22.38
27	lPosCinGy	Left Posterior Cinguli Gyrus	[ 26 27 ]	Left/Right:Gyrus-cinguli-posterior-part	2924	9.87	-4.52,-28.71,34.23
28	rPosCinGy	Right Posterior Cinguli Gyrus	[ 26 27 ]	Left/Right:Gyrus-cinguli-posterior-part	2675	9.03	5.62,-27.41,34.88
29	lMidFroGy	Left Middle Frontal Gyrus	[ 28 29 ]	Left/Right:Middle-frontal-gyrus	19970	67.4	-32.54,27.24,25.67
30	rMidFroGy	Right Middle Frontal Gyrus	[ 28 29 ]	Left/Right:Middle-frontal-gyrus	19684	66.43	33.61,29.44,24.99
31	lPosTeLo	Left Posterior Temporal Lobe	[ 30 31 ]	Left/Right:Posterior-temporal-lobe	18677	63.03	-43.31,-48.54,-3.69
32	rPosTeLo	Right Posterior Temporal Lobe	[ 30 31 ]	Left/Right:Posterior-temporal-lobe	18768	63.34	44.86,-46.17,-3.02
33	lInfLatPaLo	Left Inferior Lateral Parietal Lobe	[ 32 33 ]	Left/Right:Inferolateral-remainder-of-parietal-lobe	15985	53.95	-46.39,-45.63,33.04
34	rInfLatPaLo	Right Inferior Lateral Parietal Lobe	[ 32 33 ]	Left/Right:Inferolateral-remainder-of-parietal-lobe	16098	54.33	47.55,-41.85,34.02
35	lCauNuc	Left Caudate Nucleus	[ 34 35 ]	Left/Right:Caudate-nucleus	1587	5.36	-13.66,7.40,9.07
36	rCauNuc	Right Caudate Nucleus	[ 34 35 ]	Left/Right:Caudate-nucleus	1586	5.35	15.36,8.67,9.85
37	lAccNuc	Left Accumbens Nucleus	[ 36 37 ]	Left/Right:Nucleus-accumbens	151	0.51	-8.08,8.38,-9.01
38	rAccNuc	Right Accumbens Nucleus	[ 36 37 ]	Left/Right:Nucleus-accumbens	139	0.47	9.35,9.29,-8.42
39	lPut	Left Putamen	[ 38 39 ]	Left/Right:Putamen	1586	5.35	-24.12,1.12,-1.26
40	rPut	Right Putamen	[ 38 39 ]	Left/Right:Putamen	1706	5.76	25.46,2.32,-0.88
41	lTha	Left Thalamus	[ 40 41 ]	Left/Right:Thalamus	3112	10.5	-11.33,-19.27,4.71
42	rTha	Right Thalamus	[ 40 41 ]	Left/Right:Thalamus	3129	10.56	12.61,-17.79,5.15
43	lPal	Left Pallidum	[ 42 43 ]	Left/Right:Pallidum	749	2.53	-18.95,-3.52,-2.47
44	rPal	Right Pallidum	[ 42 43 ]	Left/Right:Pallidum	789	2.66	19.75,-2.17,-2.83
45	lCC	Left Corpus Callosum	[ 44 ]	Both:Corpus-callosum	4341	14.65	-7.54,-6.37,16.25
46	rCC	Right Corpus Callosum	[ 44 ]	Both:Corpus-callosum	4283	14.46	9.07,-5.09,16.58
47	lLatTemVen	Left Lateral Temporal Ventricle	[ 45 46 47 48 ]	Left/Right:Lateral-ventricle-(excluding-temporal-horn).Lateral-ventricle-temporal-horn	4184	14.12	-12.87,-13.56,12.67
48	rLatTemVen	Right Lateral Temporal Ventricle	[ 45 46 47 48 ]	Left/Right:Lateral-ventricle-(excluding-temporal-horn).Lateral-ventricle-temporal-horn	3997	13.49	14.49,-12.84,12.83
49	l3thVen	Left Third Ventricle	[ 49 ]	Both:Third-ventricle	222	0.75	-0.55,-11.41,-3.32
50	r3thVen	Right Third Ventricle	[ 49 ]	Both:Third-ventricle	293	0.99	1.70,-7.54,-5.78
51	lPrcGy	Left Precentral Gyrus	[ 50 51 ]	Left/Right:Precentral-gyrus	14734	49.73	-31.61,-10.78,43.58
52	rPrcGy	Right Precentral Gyrus	[ 50 51 ]	Left/Right:Precentral-gyrus	14595	49.26	32.36,-9.08,44.50
53	lRecGy	Left Gyrus Rectus	[ 52 53 ]	Left/Right:Gyrus-rectus	1672	5.64	-4.34,27.27,-21.03
54	rRecGy	Right Gyrus Rectus	[ 52 53 ]	Left/Right:Gyrus-rectus	1622	5.47	5.63,26.96,-20.78
55	lOrbFroGy	Left Orbito-Frontal Gyri	[ 54 55 ]	Left/Right:Orbitofrontal-gyri	8628	29.12	-23.28,36.46,-16.76
56	rOrbFroGy	Right Orbito-Frontal Gyri	[ 54 55 ]	Left/Right:Orbitofrontal-gyri	9469	31.96	24.66,38.42,-16.46
57	lInfFroGy	Left Inferior Frontal Gyrus	[ 56 57 ]	Left/Right:Inferior-frontal-gyrus	6949	23.45	-45.51,21.76,6.84
58	rInfFroGy	Right Inferior Frontal Gyrus	[ 56 57 ]	Left/Right:Inferior-frontal-gyrus	6749	22.78	47.49,22.25,7.65
59	lSupFroGy	Left Superior Frontal Gyrus	[ 58 59 ]	Left/Right:Superior-frontal-gyrus	25535	86.18	-11.52,29.31,35.06
60	rSupFroGy	Right Superior Frontal Gyrus	[ 58 59 ]	Left/Right:Superior-frontal-gyrus	24233	81.79	12.81,30.50,35.14
61	lPoCGy	Left Postcentral Gyrus	[ 60 61 ]	Left/Right:Postcentral-gyrus	12864	43.42	-35.07,-23.77,42.40
62	rPoCGy	Right Postcentral Gyrus	[ 60 61 ]	Left/Right:Postcentral-gyrus	12269	41.41	35.64,-21.93,43.58
63	lSupParGy	Left Superior Parietal Gyrus	[ 62 63 ]	Left/Right:Superior-parietal-gyrus	18126	61.18	-16.34,-54.32,45.40
64	rSupParGy	Right Superior Parietal Gyrus	[ 62 63 ]	Left/Right:Superior-parietal-gyrus	17913	60.46	17.47,-52.93,45.81
65	lLinGy	Left Lingual Gyrus	[ 64 65 ]	Left/Right:Lingual-gyrus	5371	18.13	-11.30,-72.24,-4.99
66	rLinGy	Right Lingual Gyrus	[ 64 65 ]	Left/Right:Lingual-gyrus	5382	18.16	12.45,-70.29,-3.59
67	lCun	Left Cuneus	[ 66 67 ]	Left/Right:Cuneus	4142	13.98	-6.76,-83.21,17.48
68	rCun	Right Cuneus	[ 66 67 ]	Left/Right:Cuneus	4182	14.11	8.82,-80.65,18.87
